# Supplementary material for: Molecular cloning and characterization of a flavonoid-O-methyltransferase with broad substrate specificity and regioselectivity from Citrus depressa
Source: BMC Plant Biol. 2016 Aug 22;16(1):180. doi: 10.1186/s12870-016-0870-9 (PMC4994406; doi:10.1186/s12870-016-0870-9)
Supplement: Additional file 1: Table S1. — Primers for cloning CdFOMT-coding genes from Citrus depressa. (XLSX 14 kb) [file 12870_2016_870_MOESM1_ESM.xlsx]

## Sheet: Sheet1
Table S1. Primers for cloning the CdFOMT coding genes from C. depressa
Primer		Sequence (5’ – 3’)				Amino acid
OMTdg1Fw		GTNGAYGTNGGNGGNGG				VDVGGG
OMTdg2Fw		TTYGAYYTNCCNCAYGT				FDLPHV
OMTdg3Fw		GTNGGNGGNGAYATGTT				VGGDMF
OMTdg4Fw		CAYGAYTGGWSNGAYGA				HDWSDE
OMTdg3Rv		AACATRTCNCCNCCNAC				VGGDMF
OMTdg4Rv		TCRTCNSWCCARTCRTG				HDWSDE
OMTdg5Rv		TCNRYNAYDATNACYTT				KVI(I/V)(I/A)(E/D)
OMTdg6Rv		TSNGTNCKYTCYTTNCC				GKERT(E/Q)
Adapted primers for TAIL-PCR
Primer		Sequence (5’ – 3’)			Primer			Sequence (5’ – 3’)
TAIL-AD1		NTCGASTWTSGWGTT			TAIL-AD5			AWGCANGNCWGA
TAIL-AD2		NGTCGASWGANAWGA			TAIL-AD6			GTNCGASWCANAW
TAIL-AD3		WGTGNAGWANCANA			TAIL-AD7			AGWGNAGWANCA
TAIL-AD4		WGCNAGTNAGWANA			TAIL-AD8			GTCGASWGANAWG
Gene specific primers for TAIL-PCR
Primer	Sequence (5’ – 3’)				Primer		Sequence (5’ – 3’)
CdFOMT1Fw1	TGAGGCCATTCCCCC				CdFOMT1Rv1		CCAGTCATGCAATATCCACT
CdFOMT1Fw2	AGTTTAACTAAAGTGGTTTCTTGAGCA				CdFOMT1Rv2		TGCTCAAGAAACCACTTTAGTTAAACT
CdFOMT1Fw3	TGATGATGACAAGCAGTGGATATTG				CdFOMT1Rv3		TAATACGCGTACCTTGAGTACAACA
CdFOMT3Fw1	TATACAGCATTCCCCTGAGT				CdFOMT3Rv3		CTTCCTACTTCCTCCAGGATTTATATTGG
CdFOMT3Fw2	GCACAAAATGTTGCAACAAGAAAAAAC				CdFOMT3Rv4		AGCAACGTCACAAATTAGGAG
CdFOMT3Fw3	GGTGTTAAGCATGTAGGGGGT				CdFOMT3Rv5		AGGCAAGTGATCATACCACC
CdFOMT3Rv1	TTTGTTCAGGGATCGAACA				CdFOMT3Rv6		AGGATTTCTGTCAGAACTGAAGA
CdFOMT3Rv2	CGGTATGGGCAGAGAATTCATAAGA
CdFOMT4Fw1	TTGATGGTGTTCCCAAGG				CdFOMT4Rv2		TCGACTTTTATCGTTATCTCTCC
CdFOMT4Fw2	GGAGATTCCCAATGTTTTCTATCTTTACC				CdFOMT4Rv3		CCGAGAGTTTTCATGATGTCAAAGG
CdFOMT4Fw3	GACATCATGAAAACTCTCGGAGAAAA				CdFOMT4Rv4		CACGATAGTTACAGAAATCACCCTAAAG
CdFOMT4Fw4	ACGCCTTTATCTCGGCG				CdFOMT4Rv5		TGGTGGGTACCTCTTTGAAGAA
CdFOMT4Rv1	CATGCAACCCACTACATTTAT				CdFOMT4Rv6		TTTCTTCAACGGCCTCAGCT
CdFOMT5Fw1	TCTGTCCARTCGTGCA				CdFOMT5Rv3		CCTTCATAATAATGGCATCACCTTTTGG
CdFOMT5Fw2	TTGCGGACATATTATGAGGAGTTCC				CdFOMT5Rv4		TCCATGGGCTCGATTAAATGGA
CdFOMT5Fw3	TATATAGTGGATACTGCACGACTGG				CdFOMT5Rv5		TCCACCATGTATGCATGGTCT
CdFOMT5Rv1	GTTCCAAAGTGTTCCAAAAGG				CdFOMT5Rv6		TACCAGCTCTCCAGAAAGACCT
CdFOMT5Rv2	TAAGGAACTCCTCATAATATGTCCGC
Gene specific primers for construction of expression plasmid
Primer			Sequence (5’ - 3’)
CdFOMT1N1Bam			TGGATCCAATGAATTTGATCGATGGAGAGC				Bam HI site
CdFOMT1C1Sal			TCGTCGACAGGATAAATCTCAATAAGAGATCTTAAA				Sal I site
CdFOMT3N1Bam			TGGATCCAATGGCTAATGAAGCGAGAGA				Bam HI site
CdFOMT3C1Sal			GTCGACCTTGTAGAACTCCATAACCCATAA				Sal I site
CdFOMT4N1Bam			GGATCCAATGGAAGAAACAAAAGTGCAAGT				Bam HI site
CdFOMT4C1Sal			TCGTCGACAATCCTTTTTTGGCGAAGAACA				Sal I site
CdFOMT5N1Bam			TGGATCCAATGGGTTCTATAGTTGATGGAGA				Bam HI site
CdFOMT5C1Sal			TCGTCGACCTTATAGAACTCCATAACCCAGAGA				Sal I site
